# Supplementary material for: MicroRNA-29c-3p and -126a Contribute to the Decreased Angiogenic Potential of Aging Endothelial Progenitor Cells
Source: Int J Mol Sci. 2025 Apr 30;26(9):4259. doi: 10.3390/ijms26094259 (PMC12072698; doi:10.3390/ijms26094259)
Supplement: Supplementary file 1 [file ijms-26-04259-s001.zip]

Archive with 1 entries (1 files):
- ijms-3571156-supplementary.pdf
